# Supplementary material for: Paper-Based Airborne Bacteria Collection and DNA Extraction Kit
Source: Biosensors (Basel). 2021 Oct 7;11(10):375. doi: 10.3390/bios11100375 (PMC8533686; doi:10.3390/bios11100375)
Supplement: Supplementary file 1 [file biosensors-11-00375-s001.zip]

Archive with 1 entries (1 files):
- biosensors-1401820-supplementary.pdf
